# Supplementary material for: A novel RNA pol II CTD interaction site on the mRNA capping enzyme is essential for its allosteric activation
Source: Nucleic Acids Res. 2021 Mar 3;49(6):3109–26. doi: 10.1093/nar/gkab130 (PMC8034621; doi:10.1093/nar/gkab130)
Supplement: gkab130_Supplemental_Files [file gkab130_supplemental_files.zip]

Archive with 4 entries (4 files):
- Supplementary_R1.pdf
- Suppl_Movie_1.mp4
- Suppl_Movie_2.mp4
- Suppl_Movie_3.mp4
